# Supplementary material for: The Truth of Unusual Deaths under Military Expansion: Evidence from the Stable Isotopes of a Human Skull Ditch in the Capital City of the Early Shang Dynasty
Source: Genes (Basel). 2022 Nov 9;13(11):2077. doi: 10.3390/genes13112077 (PMC9690788; doi:10.3390/genes13112077)
Supplement: Supplementary file 1 [file genes-13-02077-s001.zip]

Archive with 1 entries (1 files):
- genes-1996282-supplementary.xlsx
