# Supplementary material for: The Truth of Unusual Deaths under Military Expansion: Evidence from the Stable Isotopes of a Human Skull Ditch in the Capital City of the Early Shang Dynasty
Source: Genes (Basel). 2022 Nov 9;13(11):2077. doi: 10.3390/genes13112077 (PMC9690788; doi:10.3390/genes13112077)
Supplement: Supplementary file 1 [file genes-13-02077-s001.zip › genes-1996282-supplementary.xlsx]

## Sheet: Table S1
Site	Lab ID	Context	Species	Sample Type (bone or tooth)	87Sr/86Sr	2δ	δ13C (‰)	δ15N (‰)	C/N Ratio
Zhengzhou Shang City	1	2010ZSC8I T237H41	Pig	tooth	0.711724	1.4e-05
Zhengzhou Shang City	2	98ZSC8II T210H55	Pig	tooth	0.711718	1.3e-05
Zhengzhou Shang City	3	2009ZSC8II T476H31	Pig	tooth	0.711637	1.5e-05
Zhengzhou Shang City	4	99ZSC8I T175H10	Pig	tooth	0.711724	1.9e-05
Zhengzhou Shang City	5	98ZSC8II T210H65	Pig	tooth	0.711878	1.1e-05
Zhengzhou Shang City	6	C8T36	Pig	tooth	0.71177	2e-05
Zhengzhou Shang City	7	98ZSC8II T210H54	Pig	tooth	0.711665	1.3e-05
Zhengzhou Shang City	8	98ZSC8II T210H24①	Pig	tooth	0.711762	1.5e-05
Zhengzhou Shang City	9	2010ZSC8I T225J3	Pig	tooth	0.711818	2.1e-05
Zhengzhou Shang City	10	98ZSC8I T222H21	Pig	tooth	0.711751	1.7e-05
Zhengzhou Shang City	11	99ZZ M3	Human	tooth	0.712506	1.9e-05
Zhengzhou Shang City	12		Human	bone	0.712567	1.5e-05	-16.48	9.95	3.2
Zhengzhou Shang City	13	03ZSC8I T84M1	Human	tooth	0.712687	2.2e-05
Zhengzhou Shang City	14		Human	bone	0.711951	2.2e-05	-11.57	8.72	3.2
Zhengzhou Shang City	15	98 T219M7	Human	tooth	0.712231	1.5e-05
Zhengzhou Shang City	16		Human	bone	0.711739	3.1e-05	-15.12	9.44	3.2
Zhengzhou Shang City	17	01ZSC8I T52M1	Human	tooth	0.7117	1.2e-05
Zhengzhou Shang City	18		Human	bone	0.71174	1.5e-05	-8.32	8.61	3.2
Zhengzhou Shang City	19	03ZSC8I T76M3	Human	tooth	0.711806	1.1e-05
Zhengzhou Shang City	20		Human	bone	0.711855	1.7e-05	-10.88	8.27	3.2
Zhengzhou Shang City	21	03ZSC8I T88M6	Human	tooth	0.711688	1.4e-05
Zhengzhou Shang City	22		Human	bone	0.711764	1.4e-05	-8.57	8.06	3.2
Zhengzhou Shang City	23	98ZSC8II T223M5 ①	Human	tooth	0.711762	1.4e-05
Zhengzhou Shang City	24		Human	bone	0.711833	1.9e-05	-16.29	7.67	3.2
Zhengzhou Shang City	25	98ZSC8II T223M5 ②	Human	tooth	0.711834	1.7e-05
Zhengzhou Shang City	26		Human	bone	0.711639	1.4e-05	-16.61	9.55	3.2
Zhengzhou Shang City	27	98ZSC8II T225M1	Human	tooth	0.711632	1.2e-05
Zhengzhou Shang City	28		Human	bone	0.711702	2.1e-05	-12.41	10.26	3.2
Zhengzhou Shang City	29	03ZSC8I T87M4	Human	bone	0.711749	1e-05	-9.17	8.74	3.2
Zhengzhou Shang City	30	99ZSC8I T175H10	Human	tooth	0.711588	1.4e-05
Zhengzhou Shang City	31	03ZSC8IV T87M1	Human	bone	0.711863	2.1e-05	-11.57	9.79	3.2
Zhengzhou Shang City	32	M*	Human	tooth	0.71219	1.5e-05
Zhengzhou Shang City	33	Human Skull Ditch	Human	tooth	0.711346	1.7e-05
Zhengzhou Shang City	34	Human Skull Ditch	Human	bone	0.711591	3.2e-05	-7.82	10	3.2
Zhengzhou Shang City	35	Human Skull Ditch	Human	bone	0.711646	1.9e-05	-7.5	9.2	3.2
Zhengzhou Shang City	36	Human Skull Ditch	Human	bone	0.711419	2.4e-05	-7.45	8.84	3.2
Zhengzhou Shang City	37	Human Skull Ditch	Human	bone	0.711621	2.4e-05	-7.09	7.92	3.2
Zhengzhou Shang City	38	Human Skull Ditch	Human	bone	0.711425	1.8e-05	-7.19	10.4	3.2
Zhengzhou Shang City	39	Human Skull Ditch	Human	bone	0.711335	1.6e-05	-6.82	9.2	3.2
Zhengzhou Shang City	40	Human Skull Ditch	Human	bone	0.711741	2.4e-05	-6.82	9.03	3.2
Zhengzhou Shang City	41	Human Skull Ditch	Human	bone	0.711579	2.3e-05	-8.17	6.85	3.4
Zhengzhou Shang City	42	Human Skull Ditch	Human	bone	0.711513	2.1e-05	-6.86	9.31	3.2
Zhengzhou Shang City	43	Human Skull Ditch	Human	bone	0.711707	2.1e-05	-7.12	8.99	3.2
Zhengzhou Shang City	44	Human Skull Ditch	Human	bone	0.711335	1.6e-05	-7.14	6.93	3.2
M*: It is now placed on the south side of the human skull ditch. However, the tomb was not found here, but was excavated elsewhere.

## Sheet: Table S2
Site	Location	local strontium isotope ratio range	Reference
Nancheng Cemetery	Ci County, Hebei Province	0.711614~0.712046	Hou, L.L.; Wei, D.; Richards, M.P. Diversification origins of the populations from the Nancheng cemetery during proto-Shang culture (ca. 2000～1600 BC) evidenced by strontium isotope analysis. Quat. Sci. 2021, 41, 235-246 (in Chinese).
Taosi	Xiangfen County, Shanxi province	0.711044~0.711314	Zhao, C.Y.; Yuan, J.; He, N. Strontium isotope analysis of archaeological fauna from the taosi site, xiangfen county, shanxi province. Quat. Sci. 2011, 31, 22-28 (in Chinese).
Erlitou	Yanshui City, Henan Province	0.711900~0.712256	Zhao, C.Y.; Yang, J.; Yuan, J.; Li, Z.P.; Xu, H.; Zhao, H.a.; Chen, G.L. Strontium isotope analysis of archaeological fauna at the Erlitou site. Sci China Earth Sci 2012, 55, 1255-1259, doi:10.1007/s11430-012-4400-9.
Wadian	Yuzhou City, Henan Province	0.712679~0.712795	Zhao, C.Y.; Lu, P.; Yuan, J.; Fang, Y.M. Elemental and strontium isotope ratio analysis of animal remains excavated from the Wadian site, Yuzhou, Henan. Archaeology 2012, 12, 89-96 (in Chinese).
Jiahu	Wuyang County, Henan Province	0.712205~0.712420	Yin, R.C.; Zhang, J.Z.; Yang, X.Y. Preliminary study of prehistoric human migration based on Sr isotope analysis from Jiahu relics. Quat. Sci. 2008, 28, 50-57 (in Chinese).
Zhangdeng	Anyang City, Henan Province	0.711591~0.712218	Fang, F. Indentity and source of the skulls unearthed from skulls ditch, Zhengzhou Shang City. Ph. D., University of Science and Technology of China, Anhui, China, 2016 (in Chinese).
Xiaomintun	Anyang City, Henan Province	0.711319~0.711739	Zhao, C.Y.; Li, Z.P.; Yuan, J. Strontium isotope analysis of horse and pig tooth enamels excavated from the Yinxu site, Anyang, Henan Province. Cultural Relics in Southern China 2015, 3, 77-80+112 (in Chinese).
Shimao	Shenmu City, Shaanxi province	0.711303~0.711067	Zhao, C.Y.; Hu, S.M.; Sun, Z.Y.; Shao, J.; Yang, M.M. Strontium isotope analysis of animal tooth enamels excavated from Shimao site, Shaanxi, China. Archaeology and Cultural Relics 2016, 4, 128-133 (in Chinese).
Lajia	Qinghai province	0.711058~0.710802	Zhao, C.Y.; Wang, M.H.; Ye, M.L. Strontium isotope analysis of human teeth and bones from the Lajia site in Qinghai province. Acta Anthropologica Sinica 2016, 35, 212-222 (in Chinese).
Heshuiguo	Zhangye City, Gansu Province	0.712433~0.712553	Zhao, C.Y. The characterization of strontium isotope ratio in human bones and teeth from the Heshuiguo site. In Proceedings of the Thirteenth Annual Conference of Chinese Vertebrate Zoology, Dong, W., Ed.; China Ocean Press: Beijing, China, 2012; pp. 267-272 (in Chinese).
Jiadamao	Yulin City, Shaanxi Province	0.711245~0.710853	Zhao, C.Y.; Hu, S.M.; Yang, M.M.; Guo, X.N.; Yang, T. Analysis of strontium isotope ratio of animal remains from the jiadamao site in northern Shaanxi area. Quat. Sci. 2022, 42, 59-68 (in Chinese).
Xuechi	Baoji City, Shaanxi Province	0.71037~0.71071	Tang, Z.H.; Wang, X.Y.; Chen, X.L.; Tian, Y.Q.; Hu, S.M.; Yu, J.; Yuan, J. Strontium isotope study of cattle and horse tooth enamel at the Beidoufang location of the Xuechi sacrificial site. Archaeology and Cultural Relics 2020, 6, 122-125 (in Chinese).
Fucheng	Jiaozuo City, Henan Province	0.710846~0.711340	Fang, F. Indentity and source of the skulls unearthed from skulls ditch, Zhengzhou Shang City. Ph. D., University of Science and Technology of China, Anhui, China, 2016 (in Chinese).
Ruiguo Cemetery	Hancheng City, Shaanxi Province	0.712723~0.712769	Chen, X. Research on the bone chemical characteristics of human bones from the Western Zhou Dynasty unearthed from the Ruiguo cemetery in Liangdaicun. Master, Northwest University, Xi'an, China, 2012 (in Chinese).
Daxinzhuang	Jinan City, Shandong Province	0.711082~0.711596	Fang, F. Indentity and source of the skulls unearthed from skulls ditch, Zhengzhou Shang City. Ph. D., University of Science and Technology of China, Anhui, China, 2016 (in Chinese).
